# Supplementary material for: Bridging Literature and Real-World Evidence: External Evaluation and Development of Fluoxetine Population Pharmacokinetics Model
Source: Pharmaceutics. 2025 Nov 24;17(12):1516. doi: 10.3390/pharmaceutics17121516 (PMC12736537; doi:10.3390/pharmaceutics17121516)
Supplement: Supplementary file 1 [file pharmaceutics-17-01516-s001.zip]

Archive with 1 entries (1 files):
- pharmaceutics-3878329-supplementary.pdf
